# Supplementary material for: Dynamics of Bacterial Community Structure in the Rhizosphere and Root Nodule of Soybean: Impacts of Growth Stages and Varieties
Source: Int J Mol Sci. 2021 May 25;22(11):5577. doi: 10.3390/ijms22115577 (PMC8197538; doi:10.3390/ijms22115577)
Supplement: Supplementary file 1 [file ijms-22-05577-s001.zip]

Archive with 3 entries (3 files):
- 4 Supplementary Figures.pdf
- Table S1.xls
- Table S2.xls
